# Supplementary material for: Sow Vaccination with a Protein Fragment against Virulent Glaesserella (Haemophilus) parasuis Modulates Immunity Traits in Their Offspring
Source: Vaccines (Basel). 2021 May 20;9(5):534. doi: 10.3390/vaccines9050534 (PMC8160652; doi:10.3390/vaccines9050534)
Supplement: Supplementary file 1 [file vaccines-09-00534-s001.zip]

Archive with 1 entries (1 files):
- vaccines-1212851-supplementary.pdf
